# Supplementary material for: Predictive value of plasma ephrinB2 levels for amputation risk following endovascular revascularization in peripheral artery disease
Source: PeerJ. 2024 Jun 5;12:e17531. doi: 10.7717/peerj.17531 (PMC11162178; doi:10.7717/peerj.17531)
Supplement: Supplemental Information 2 [file peerj-12-17531-s002.zip › Supplementary 2/Figure 1B-G.xlsx]

## Sheet: Figure 1B
CON	PAD
1.14	1.83
1.17	2.41
1.33	2.55
1.19	0.47
0.72	1.64
0.64	4.58
0.75	1.28
0.67	1.33
1.05	0.94
1.25	1.25
0.72	1.58
0.75	1.3
1.22	0.61
1.17	0.55
1.36	0.55
1.55	0.39
1.19	0.64
0.83	0.64
1.19	1.11
0.78	1.17
0.72	1
0.75	6.08
0.69	1.42
0.53	1.44
1.75	3.19
1.72	2.75
2.36	1.22
2.8	2.14
0.89	2.14
1.55	1.25
1.14	2.33
0.72	2.86
0.39	1.86
0.53	1.53
0.58	1.47
0.5	3.19
1.3	1.86
1.03	0.69
0.8	0.78
0.83	0.72
0.58	1.03
1.11	4.41
0.75	4.72
0.69	4.55
0.75	4.61
0.61	4.66
0.58	0.72
0.67	0.67
0.61	0.72
0.53	0.97
0.6	1.36
	1.25
	1.72
	1.66
	3.61
	2.19
	1.97
	1.03
	1.47
	1.44
	1.3
	0.47
	1
	1.64
	0.97
	1.91
	1.53
	3.27
	1.14
	4
	4.07
	0.83
	1.55
	0.55
	2.33
	2.16
	1.83
	2.25
	1.86
	3.19
	3.25
	2.14
	2.08
	1.8
	1.91
	2.11
	3.02
	1.53
	1.36
	2.55
	1.05
	2.19
	1.39
	4.52
	4.52
	1.28
	0.94
	1.39
	1.5
	0.72
	2.44
	0.92
	1
	0.8
	0.92
	1.91
	2.05
	0.5
	1
	0.61
	1.28
	1.97
	6.49
	5.08
	4.3
	1.66
	0.89
	1.53
	1.28
	1.64
	5.19
	0.58
	0.8
	2.28
	1.75
	2.16
	1.19
	6.22
	5.19
	5.85
	6.48
	6.48
	6.42

## Sheet: Figure 1C
CON	Rutherford 3	Rutherford 4	Rutherford 5	Rutherford 6
1.14	1.64	4.58	1.83	2.41
1.17	1.33	1.28	0.47	2.55
1.33	1.86	0.94	0.64	0.55
1.19	1.86	1.25	1.17	0.64
0.72	0.72	1.58	1	1.11
0.64	1.66	1.3	3.19	6.08
0.75	1.03	0.61	2.86	1.44
0.67	1.47	0.55	4.61	2.75
1.05	1.44	0.39	1.25	2.14
1.25	1.3	1.42	1.72	2.33
0.72	1	1.22	3.61	0.69
0.75	1.91	2.14	1.64	0.78
1.22	1.14	1.25	3.27	0.72
1.17	1.86	1.53	4	1.03
1.36	1.91	1.47	2.33	1.36
1.55	2.11	3.19	2.14	2.19
1.19	1.39	4.41	2.08	0.83
0.83	1.28	4.72	3.02	1.55
1.19	0.92	4.55	1.36	2.16
0.78	0.92	4.66	4.52	1.83
0.72	0.61	0.67	0.94	2.25
0.75	1.28	0.72	0.72	3.19
0.69	1.64	0.97	2.44	3.25
0.53	0.58	1.97	1	1.53
1.75	1.19	0.47	1	2.05
1.72		0.97	6.49	0.5
2.36		1.53	4.3	1.97
2.8		4.07	1.66	6.22
0.89		0.55	0.89	5.19
1.55		1.8	2.16	6.48
1.14		2.55	6.42	6.48
0.72		1.05
0.39		2.19
0.53		4.52
0.58		1.39
0.5		1.5
1.3		0.8
1.03		1.91
0.8		1.28
0.83		5.08
0.58		1.53
1.11		5.19
0.75		0.8
0.69		2.28
0.75		1.75
0.61		5.85
0.58
0.67
0.61
0.53
0.6

## Sheet: Figure 1D
White Blood Cell Counts (x 109)	Plasma ephrinB2 Expression
5.61	1.83
7.95	2.41
7.44	2.55
9.7	0.47
3.87	1.64
7	4.58
6.65	1.28
6.43	1.33
4.46	0.94
20.84	1.25
9.51	1.58
10.56	1.3
6.65	0.61
13.48	0.55
1.16	0.55
1.46	0.39
1.86	0.64
7.9	0.64
7.79	1.11
8.25	1.17
6.94	1
5.88	6.08
6.8	1.42
14.2	1.44
9.52	3.19
8.14	2.75
10.54	1.22
3.33	2.14
10.4	2.14
5.36	1.25
5.17	2.33
7.75	2.86
9.11	1.86
9.44	1.53
14.49	1.47
6.76	3.19
4.53	1.86
5.73	0.69
2.18	0.78
2.91	0.72
8.92	1.03
6.43	4.41
9.26	4.72
5.28	4.55
5.74	4.61
5.82	4.66
5.81	0.72
7.12	0.67
7.76	0.72
7.44	0.97
9	1.36
18.88	1.25
8.14	1.72
5.06	1.66
10.6	3.61
10.7	2.19
11.21	1.97
5.14	1.03
10.18	1.47
5.64	1.44
6.54	1.3
4.23	0.47
10.41	1
8.82	1.64
7.48	0.97
5.91	1.91
6.71	1.53
10.87	3.27
3.96	1.14
6.98	4
7.97	4.07
2.3	0.83
8.39	1.55
7.27	0.55
6.29	2.33
6.53	2.16
6.47	1.83
6.52	2.25
4.16	1.86
8.14	3.19
11.48	3.25
6.98	2.14
6.3	2.08
5.19	1.8
5.81	1.91
6.93	2.11
12.73	3.02
6.48	1.53
9.6	1.36
4.23	2.55
5.82	1.05
8.48	2.19
6.54	1.39
5.94	4.52
4.53	4.52
5.64	1.28
7.93	0.94
8.77	1.39
6.53	1.5
4.14	0.72
17.18	2.44
5.14	0.92
5.56	1
5.49	0.8
5.9	0.92
7.12	1.91
11.49	2.05
13.07	0.5
5.74	1
5.07	0.61
7.48	1.28
14.15	1.97
10.6	6.49
5.22	5.08
11.31	4.3
8.14	1.66
6.99	0.89
11.04	1.53
6.21	1.28
3.34	1.64
9.29	5.19
6.21	0.58
7.14	0.8
4.8	2.28
7.14	1.75
8.16	2.16
9.49	1.19
14.94	6.22
9.08	5.19
4.87	5.85
9.08	6.48
16.53	6.48
11.3	6.42

## Sheet: Figure 1E
Neutrophil Counts (x109/L)	Plasma ephrinB2 Expression
2.99	1.83
4.71	2.41
5.21	2.55
4.98	0.47
2.57	1.64
2.77	4.58
5.18	1.28
2.24	1.33
2.56	0.94
15.53	1.25
6.67	1.58
8.28	1.3
4.18	0.61
11.54	0.55
7.53	0.55
2.56	0.39
5.58	0.64
5.59	0.64
7.15	1.11
3.91	1.17
4.68	1
4	6.08
4.8	1.42
12.58	1.44
4.89	3.19
2	2.75
2	1.22
1.33	2.14
6.36	2.14
3.42	1.25
3.24	2.33
3.54	2.86
6.63	1.86
5.84	1.53
11.09	1.47
5.41	3.19
2.5	1.86
2.47	0.69
2.1	0.78
5.77	0.72
6.43	1.03
4.15	4.41
7.21	4.72
2.42	4.55
3.19	4.61
3.92	4.66
1.04	0.72
3.73	0.67
6.13	0.72
3.94	0.97
7.63	1.36
14.32	1.25
4.97	1.72
3.12	1.66
7.93	3.61
6.93	2.19
8.68	1.97
2.94	1.03
7.56	1.47
3.6	1.44
4.02	1.3
2.81	0.47
6.7	1
6.75	1.64
6.03	0.97
3.77	1.91
3.78	1.53
7.14	3.27
2.25	1.14
3.6	4
4.75	4.07
8.39	0.83
5.49	1.55
3.57	0.55
3.43	2.33
3.93	2.16
4.3	1.83
4.55	2.25
2.06	1.86
4.87	3.19
8.41	3.25
3.6	2.14
10.96	2.08
4.04	1.8
3.04	1.91
4.25	2.11
10.1	3.02
4.74	1.53
8.04	1.36
2.81	2.55
3.92	1.05
5.77	2.19
4.02	1.39
2.84	4.52
3.04	4.52
3.6	1.28
4.72	0.94
6.43	1.39
4.4	1.5
1.92	0.72
13.48	2.44
2.94	0.92
4.78	1
3.16	0.8
3.93	0.92
3.73	1.91
9.84	2.05
11.23	0.5
3.19	1
2.67	0.61
6.03	1.28
11.71	1.97
7.93	6.49
2.58	5.08
8.63	4.3
4.97	1.66
3.89	0.89
9.09	1.53
3.78	1.28
1.81	1.64
7.87	5.19
3.78	0.58
4.46	0.8
2.85	2.28
4.46	1.75
5.5	2.16
6.52	1.19
12.07	6.22
8.05	5.19
3.41	5.85
8.05	6.48
13.94	6.48
10.33	6.42

## Sheet: Figure 1F
Lymphocyte Counts (×109/L)	Plasma ephrinB2 Expression
1.89	1.83
2.32	2.41
1.26	2.55
4.1	0.47
1.02	1.64
2.12	4.58
0.89	1.28
2.25	1.33
1.49	0.94
3.76	1.25
1.93	1.58
1.43	1.3
0.89	0.61
0.99	0.55
0.34	0.55
1.49	0.39
2.22	0.64
1.48	0.64
0.38	1.11
3.32	1.17
1.38	1
1.07	6.08
1.39	1.42
0.59	1.44
3.49	3.19
2.84	2.75
1.37	1.22
1.66	2.14
2.03	2.14
1.5	1.25
1.21	2.33
2.2	2.86
1.74	1.86
2.82	1.53
2.58	1.47
0.91	3.19
1.6	1.86
2.48	0.69
1.01	0.78
1.23	0.72
1.75	1.03
1.11	4.41
1.5	4.72
2.21	4.55
2.03	4.61
1.17	4.66
2.02	0.72
2.32	0.67
1.69	0.72
2.73	0.97
0.85	1.36
1.6	1.25
1.27	1.72
1.56	1.66
1.8	3.61
2.92	2.19
1.66	1.97
1.86	1.03
2.05	1.47
1.46	1.44
1.75	1.3
0.95	0.47
1.8	1
1.53	1.64
1.04	0.97
1.42	1.91
1.95	1.53
2.52	3.27
1.36	1.14
2.25	4
2.46	4.07
0.99	0.83
2.33	1.55
3.15	0.55
2.21	2.33
1.97	2.16
1.05	1.83
1.01	2.25
1.55	1.86
1.22	3.19
2.21	3.25
2.25	2.14
0.82	2.08
0.69	1.8
2.02	1.91
1.96	2.11
1.68	3.02
1.27	1.53
0.79	1.36
0.95	2.55
1.17	1.05
2.21	2.19
1.75	1.39
1.65	4.52
0.95	4.52
1.46	1.28
2.49	0.94
1.27	1.39
1.6	1.5
1.82	0.72
2.32	2.44
1.86	0.92
4.9	1
1.8	0.8
1.43	0.92
2.32	1.91
0.72	2.05
1.07	0.5
2.03	1
1.84	0.61
1.04	1.28
1.68	1.97
0.8	6.49
2.01	5.08
2.04	4.3
2.27	1.66
2.49	0.89
1.07	1.53
1.68	1.28
1.19	1.64
0.83	5.19
1.68	0.58
1.65	0.8
1.57	2.28
1.65	1.75
1.69	2.16
2.21	1.19
1.6	6.22
0.65	5.19
0.98	5.85
0.65	6.48
1.48	6.48
0.47	6.42

## Sheet: Figure 1G
NLR	Plasma ephrinB2 Expression
1.58201	1.83
2.03017	2.41
4.13492	2.55
1.21463	0.47
2.51961	1.64
1.7783	4.58
6.94382	1.28
1.44	1.33
1.71812	0.94
4.13032	1.25
3.45596	1.58
5.79021	1.3
4.69663	0.61
11.6566	0.55
22.1471	0.55
1.71812	0.39
2.51351	0.64
3.77703	0.64
18.8158	1.11
1.17771	1.17
3.3913	1
3.73832	6.08
3.45324	1.42
11.322	1.44
1.40115	3.19
1.65141	2.75
5.9854	1.22
0.801205	2.14
3.133	2.14
2.28	1.25
2.67769	2.33
1.60909	2.86
3.81034	1.86
2.07092	1.53
4.29845	1.47
5.94505	3.19
1.5625	1.86
0.995968	0.69
3.9604	0.78
4.69106	0.72
3.67429	1.03
2.71242	4.41
4.80667	4.72
1.09502	4.55
1.57143	4.61
3.35043	4.66
1.50495	0.72
1.60776	0.67
3.0355	0.72
1.44322	0.97
8.97647	1.36
4.33939	1.25
2.18943	1.72
2	1.66
4.40556	3.61
2.37329	2.19
5.22892	1.97
1.58065	1.03
3.6878	1.47
2.46575	1.44
2.29714	1.3
2.95789	0.47
3.72222	1
4.41176	1.64
5.79808	0.97
2.65493	1.91
1.93846	1.53
2.83333	3.27
1.65441	1.14
1.6	4
1.93089	4.07
8.47475	0.83
2.35622	1.55
1.13333	0.55
1.55204	2.33
1.99492	2.16
4.09524	1.83
4.50495	2.25
1.32903	1.86
2.14537	3.19
3.80543	3.25
1.6	2.14
3.36585	2.08
5.85507	1.8
1.50495	1.91
2.16837	2.11
6.0119	3.02
3.73228	1.53
1.17722	1.36
2.95789	2.55
3.35043	1.05
2.61086	2.19
2.29714	1.39
1.0717	4.52
3.2	4.52
2.46575	1.28
1.89558	0.94
5.06299	1.39
2.75	1.5
1.05495	0.72
5.81034	2.44
1.58065	0.92
0.97551	1
1.75556	0.8
2.74825	0.92
1.60776	1.91
1.66667	2.05
1.49533	0.5
1.57143	1
1.45109	0.61
5.79808	1.28
6.97024	1.97
4.40556	6.49
1.28358	5.08
4.23039	4.3
2.18943	1.66
1.56225	0.89
8.49533	1.53
2.25	1.28
1.52101	1.64
9.48193	5.19
2.25	0.58
2.70303	0.8
1.81529	2.28
2.70303	1.75
3.25444	2.16
2.95023	1.19
7.54375	6.22
12.3846	5.19
3.47959	5.85
12.3846	6.48
9.41892	6.48
21.9787	6.42
