# Supplementary material for: Predictive value of plasma ephrinB2 levels for amputation risk following endovascular revascularization in peripheral artery disease
Source: PeerJ. 2024 Jun 5;12:e17531. doi: 10.7717/peerj.17531 (PMC11162178; doi:10.7717/peerj.17531)
Supplement: Supplemental Information 3 [file peerj-12-17531-s003.zip]

Archive with 3 entries (3 files):
- Supplementary 3/Figure 2A-B.xlsx
- Supplementary 3/Figure 2C.xlsx
- Supplementary 3/Figure 3A-B.xlsx
