# Supplementary material for: Predictive value of plasma ephrinB2 levels for amputation risk following endovascular revascularization in peripheral artery disease
Source: PeerJ. 2024 Jun 5;12:e17531. doi: 10.7717/peerj.17531 (PMC11162178; doi:10.7717/peerj.17531)
Supplement: Supplemental Information 3 [file peerj-12-17531-s003.zip › Supplementary 3/Figure 2A-B.xlsx]

## Sheet: Figure2
NO.	ephrinb2	Months	Amputation	Death
1	1.83	14	0	0
2	2.41	3	0	0
3	2.55	3	0	0
4	0.47	2	0	0
5	1.64	1	0	0
6	4.58	4	0	0
7	1.28	4	0	0
8	1.33	5	0	0
9	0.94	5	0	0
10	1.25	10	1	0
11	1.58	5	0	0
12	1.3	1	0	1
13	0.61	4	0	0
14	0.55	4	1	0
15	0.55	2	0	1
16	0.39	5	0	0
17	0.64	5	0	0
18	0.64	4	0	0
19	1.11	4	0	0
20	1.17	20	0	0
21	1	4	0	0
22	6.08	5	1	0
23	1.42	5	0	0
24	1.44	4	1	0
25	3.19	25	0	0
26	2.75	5	0	0
27	1.22	5	0	0
28	2.14	6	0	0
29	2.14	6	0	0
30	1.25	6	0	0
31	2.33	6	1	0
32	2.86	6	0	0
33	1.86	10	0	0
34	1.53	9	0	0
35	1.47	10	0	0
36	3.19	9	0	0
37	1.86	9	0	0
38	0.69	8	0	0
39	0.78	8	0	0
40	0.72	10	0	0
41	1.03	10	0	0
42	4.41	10	0	0
43	4.72	7	0	0
44	4.55	25	0	0
45	4.61	29	0	0
46	4.66	28	0	0
47	0.72	5	0	0
48	0.67	29	0	0
49	0.72	1	0	1
50	0.97	28	0	0
51	1.36	20	0	1
52	1.25	29	0	0
53	1.72	27	0	0
54	1.66	28	0	0
55	3.61	28	0	0
56	2.19	28	0	0
57	1.97	1	0	1
58	1.03	28	0	0
59	1.47	27	0	0
60	1.44	28	0	0
61	1.3	1	0	0
62	0.47	28	0	0
63	1	28	0	0
64	1.64	29	0	0
65	0.97	1	0	0
66	1.91	28	0	0
67	1.53	3	0	0
68	3.27	1	0	0
69	1.14	15	0	0
70	4	14	1	0
71	4.07	15	0	0
72	0.83	15	1	0
73	1.55	15	0	0
74	0.55	17	0	0
75	2.33	14	0	0
76	2.16	14	0	0
77	1.83	15	0	0
78	2.25	4	0	1
79	1.86	14	0	0
80	3.19	14	0	0
81	3.25	6	0	1
82	2.14	14	1	0
83	2.08	21	0	0
84	1.8	18	0	0
85	1.91	24	0	0
86	2.11	29	0	0
87	3.02	29	0	0
88	1.53	3	0	0
89	1.36	8	0	0
90	2.55	28	0	0
91	1.05	28	0	0
92	2.19	25	0	1
93	1.39	1	0	0
94	4.52	19	0	1
95	4.52	27	0	0
96	1.28	28	0	0
97	0.94	29	0	0
98	1.39	28	0	0
99	1.5	8	0	1
100	0.72	1	0	1
101	2.44	27	0	0
102	0.92	28	0	0
103	1	29	0	0
104	0.8	29	0	0
105	0.92	27	0	0
106	1.91	29	0	0
107	2.05	29	0	0
108	0.5	28	0	0
109	1	29	0	0
110	0.61	27	0	0
111	1.28	1	0	0
112	1.97	28	0	0
113	6.49	28	0	0
114	5.08	14	0	1
115	4.3	27	0	0
116	1.66	27	0	0
117	0.89	19	0	0
118	1.53	6	0	1
119	1.28	20	0	0
120	1.64	20	0	0
121	5.19	19	1	0
122	0.58	20	0	0
123	0.8	20	0	0
124	2.28	20	0	0
125	1.75	5	0	0
126	2.16	20	0	0
127	1.19	3	0	0
128	6.22	20	1	0
129	5.19	20	0	0
130	5.85	12	0	1
131	6.48	20	0	0
132	6.48	3	1	0
133	6.42	3	0	0
