# Supplementary material for: Predictive value of plasma ephrinB2 levels for amputation risk following endovascular revascularization in peripheral artery disease
Source: PeerJ. 2024 Jun 5;12:e17531. doi: 10.7717/peerj.17531 (PMC11162178; doi:10.7717/peerj.17531)
Supplement: Supplemental Information 3 [file peerj-12-17531-s003.zip › Supplementary 3/Figure 2C.xlsx]

## Sheet: 全患者 （133人）
Number	ephrinb2	Months	Amputation（1：amputation；0：Non-amputation）	Death（1：Dead；0：Alive）	Sex（1：male；0：Female）	Age（year）	Height（cm）	weight（kg）	BMI	hypertension（1 means yes, 0 means no.）	Diabetes（1 means yes, 0 means no.）	CHD（1 means yes, 0 means no.）	COPD（1 means yes, 0 means no.）	renal insufficiency（1 means yes, 0 means no.）	creatinine	CRP	D-Dimer	ESR	PCT	NLR
1	1.83	14	0	0	1	77	162	65	24.7676	1	0	0	0	0	94.8	5.3	0.24	16	0.256	1.58201
2	2.41	3	0	0	1	51	169	76	26.6097	0	1	0	0	0	85.4	6.85	0.14	33	0.257	2.03017
3	2.55	3	0	0	1	57	170	64	22.1453	1	0	1	0	1	1197.4	16.4	0.83	14	0.211	4.13492
4	0.47	2	0	0	1	33	157	55	22.3133	0	0	0	0	0	66.9	8.74	0.36	12	0.293	1.21463
5	1.64	1	0	0	0	67	165	60	22.0386	1	0	0	0	0	64.7	2.75	0.43	10	0.301	2.51961
6	4.58	4	0	0	1	81	170	55	19.0311	1	0	1	0	0	109.4	3.59	0.86	31	0.118	1.7783
7	1.28	4	0	0	1	65	161	45	17.3604	1	0	0	0	0	118.6	17.6	0.6	34	0.147	6.94382
8	1.33	5	0	0	1	56	165	67	24.6097	0	0	0	0	0	103	5.77	1.43	4	0.052	1.44
9	0.94	5	0	0	1	59	169	78	27.31	0	1	1	0	0	104.1	2.31	0.42	19	0.057	1.71812
10	1.25	10	1	0	1	36	175	74	24.1633	0	0	0	0	0	89	7.08	1.07	10	0.238	4.13032
11	1.58	5	0	0	1	37	170	65	22.4913	0	0	0	0	0	68.2	10	0.21	26	0.041	3.45596
12	1.3	1	0	1	1	75	165	70	25.7117	1	1	1	0	0	130	145	1.39	71	0.179	5.79021
13	0.61	4	0	0	1	65	161	45	17.3604	1	0	0	0	0	118.6	17.6	0.6	34	0.147	4.69663
14	0.55	4	1	0	1	61	170	55	19.0311	0	0	0	0	0	52	324	1.8	113	0.235	11.6566
15	0.55	2	0	1	0	60	155	51	21.2279	1	1	0	0	1	774	124	3.35	105	0.467	22.1471
16	0.39	5	0	0	1	59	169	78	27.31	0	1	1	0	0	104.1	2.31	0.42	19	0.057	1.71812
17	0.64	5	0	0	1	40	168	80	28.3447	0	1	0	0	0	57.4	8.03	0.18	10	0.048	2.51351
18	0.64	4	0	0	1	69	160	50	19.5312	1	0	1	0	0	92.2	23.4	0.36	24	0.051	3.77703		31.3408
19	1.11	4	0	0	1	64	163	54	20.3244	1	0	0	0	1	722	84.2	1.11	76	11.8	18.8158
20	1.17	20	0	0	1	78	160	45	17.5781	0	0	0	0	0	91	5.69	0.35	4	0.036	1.17771
21	1	4	0	0	1	66	168	54	19.1327	1	1	0	0	0	62.7	5.54	0.81	40	0.04	3.3913
22	6.08	5	1	0	1	69	164	44	16.3593	1	0	1	0	0	69	31.7	0.6	87	0.069	3.73832
23	1.42	5	0	0	1	83	158	48	19.2277	1	1	0	1	0	57.9	10.7	1.4	11	0.064	3.45324
24	1.44	4	1	0	1	61	168	60	21.2585	1	0	0	0	0	60.6	184	0.49	80	0.078	21.322
25	3.19	25	0	0	1	65	150	50	22.2222	1	1	0	0	1	70.5	15.4	0.26	58	0.057	1.40115
26	2.75	5	0	0	1	50	168	60	21.2585	0	0	0	0	0	84.6	2.86	0.48	10	0.077	1.65141
27	1.22	5	0	0	1	60	165	70	25.7117	1	0	0	0	0	91	8.7	24.56	5	0.029	5.9854
28	2.14	6	0	0	1	70	177	64	20.4284	1	0	0	0	0	81.2	1.61	0.51	7	0.037	0.801205
29	2.14	6	0	0	0	92	162	56	21.3382	1	0	0	0	1	98	58	2.17	96	0.111	3.133
30	1.25	6	0	0	0	81	158	60	24.0346	1	0	1	0	0	59.7	1.91	0.37	7	0.046	2.28
31	2.33	6	1	0	1	79	161	59	22.7615	0	1	0	0	0	80	16.7	1.15	64	0.085	2.67769
32	2.86	6	0	0	1	68	165	54.5	20.0184	0	1	1	0	0	76.4	4.48	1.01	15	0.064	1.60909
33	1.86	10	0	0	0	49	156	56	23.0112	0	0	0	0	0	56.6	3.59	0.2	13	0.029	3.81034
34	1.53	9	0	0	1	65	170	67	23.1834	0	0	1	0	0	65.4	4.58	2.54	10	0.036	2.07092
35	1.47	10	0	0	0	92	159	65	25.711	0	0	1	0	0	73.8	66.2	1.45	69	0.068	4.29845
36	3.19	9	0	0	1	67	176	90	29.0548	1	1	1	0	0	139	35.8	0.43	65	0.069	5.94505
37	1.86	9	0	0	1	55	160	55	21.4844	0	0	0	0	0	89.4	1.4	1.42	3	0.054	1.5625
38	0.69	8	0	0	1	45	163	60	22.5827	0	0	0	0	0	66	1.32	0.33	9	0.034	0.995968
39	0.78	8	0	0	1	81	170	47	16.263	1	0	1	1	1	684.9	70.4	0.58	53	1	3.9604
40	0.72	10	0	0	1	61	157	47.5	19.2706	1	0	0	0	0	52	86.7	0.47	88	0.077	4.69106
41	1.03	10	0	0	1	76	160	42	16.4062	0	0	0	0	0	111	51.7	1.83	106	0.186	3.67429
42	4.41	10	0	0	1	63	166	55	19.9594	0	0	0	0	0	60	43.4	3.91	2	0.14	2.71242
43	4.72	7	0	0	0	77	169	69	24.1588	1	0	1	0	0	61.9	47	0.3	47	0.04	4.80667
44	4.55	25	0	0	1	50	161	59	22.7615	0	1	0	0	0	77	3.39	0.54	10	0.192	1.09502
45	4.61	29	0	0	0	85	156	61	25.0657	1	0	0	0	1	74.5	7.93	0.42	23	0.039	1.57143
46	4.66	28	0	0	1	54	166	66	23.9512	0	1	0	0	0	56.3	9	10.19	2	0.022	3.35043
47	0.72	5	0	0	1	54	160	58	22.6562	1	0	0	0	0	71.3	2.72	0.14	13	0.051	1.50495
48	0.67	29	0	0	1	74	168	55	19.487	1	0	0	0	0	71.7	31.34	0.34	34	0.153	1.60776
49	0.72	1	0	1	1	70	160	51.5	20.1172	1	0	1	0	0	146.4	3.64	0.74	35	0.396	3.0355
50	0.97	28	0	0	1	79	170	66	22.8374	0	0	1	0	1	56	4.16	1.51	5	0.038	1.44322
51	1.36	20	0	1	1	78	160	61	23.8281	1	1	1	1	1	90	63.7	0.5	64	0.616	8.97647
52	1.25	29	0	0	1	71	165	60	22.0386	1	1	0	0	0	79.1	16.6	0.42	14	0.356	4.33939
53	1.72	27	0	0	1	59	160	55	21.4844	0	0	0	0	0	71.9	11.8	0.85	6	0.026	2.18943
54	1.66	28	0	0	1	72	166	71	25.7657	1	0	1	0	0	70.7	1.51	0.22	2	0.029	2
55	3.61	28	0	0	1	78	165	62	22.7732	1	0	0	0	1	78.9	51.9	4.35	60	0.078	4.40556
56	2.19	28	0	0	1	30	175	61	19.9184	0	0	0	0	0	56.6	14.7	0.17	21	0.025	2.37329
57	1.97	1	0	1	1	80	163	65	24.4646	0	0	1	0	0	147.7	9.56	3.33	17	0.131	5.22892
58	1.03	28	0	0	1	66	173	71	23.7228	1	1	0	0	0	93	2.94	0.58	7	0.048	1.58065
59	1.47	27	0	0	1	77	158	47	18.8271	0	0	0	1	0	92.9	31	1.73	29	0.111	3.6878
60	1.44	28	0	0	1	72	168	65	23.03	1	1	1	0	0	85	2.61	0.58	15	0.035	2.46575
61	1.3	1	0	0	0	79	150	52.5	23.3333	1	1	1	0	0	68.4	29	1	69	0.041	2.29714
62	0.47	28	0	0	1	81	167	46	16.494	1	0	1	0	1	92.7	2.99	3.34	6	0.047	2.95789
63	1	28	0	0	1	61	168	45	15.9439	1	0	0	0	0	70.2	7.88	0.62	33	0.02	3.72222
64	1.64	29	0	0	1	67	166	73	26.4915	1	0	1	0	0	61.7	32	0.64	30	0.03	4.41176
65	0.97	1	0	0	1	62	173	77	25.7276	1	1	0	0	0	80	15.5	0.45	5	0.073	5.79808
66	1.91	28	0	0	1	67	168	64.5	22.8529	1	0	0	0	1	297.3	31.34	0.65	31	0.333	2.65493
67	1.53	3	0	0	1	35	173	55.5	18.5439	0	0	0	0	0	58	5.37	0.46	16	0.041	1.93846
68	3.27	1	0	0	1	65	162	50	19.052	1	0	0	0	0	69.3	3.6	0.26	7	0.444	2.83333
69	1.14	15	0	0	0	66	168	51.5	18.2469	1	1	1	0	1	87.9	8.18	0.19	55	0.032	1.65441
70	4	14	1	0	1	62	172	65	21.9713	0	0	0	1	0	60.9	36.9	0.29	63	0.024	1.6
71	4.07	15	0	0	1	65	158	55	22.0317	1	1	0	1	0	93.8	12	4.5	28	0.02	1.93089
72	0.83	15	1	0	0	85	152	47.5	20.5592	1	0	1	0	0	58.5	117	0.39	74	0.054	8.47475
73	1.55	15	0	0	1	59	172	78	26.3656	0	0	1	0	0	69.2	4.42	0.62	20	0.02	2.35622
74	0.55	17	0	0	1	68	177	66	21.0667	1	1	1	0	1	146.3	2.62	0.36	36	0.113	1.13333
75	2.33	14	0	0	0	77	140	47.5	24.2347	1	0	1	0	1	106	1.96	0.53	16	0.02	1.55204
76	2.16	14	0	0	1	58	175	73	23.8367	0	1	0	0	0	93.8	17.6	0.63	87	0.029	1.99492
77	1.83	15	0	0	1	85	164	55	20.4491	1	0	0	0	1	140.7	6.64	2.24	43	0.045	4.09524
78	2.25	4	0	1	1	85	173	69	23.0546	1	0	1	0	1	626	88.3	1.2	87	1.45	4.50495
79	1.86	14	0	0	1	53	165	67	24.6097	0	0	0	0	0	80.8	1.05	0.54	2	0.023	1.32903
80	3.19	14	0	0	1	68	168	40	14.1723	1	0	0	0	0	96.4	15.7	0.57	29	0.066	2.14537
81	3.25	6	0	1	1	61	173	65	21.7181	1	1	0	0	1	106	18.6	0.37	90	0.02	3.80543
82	2.14	14	1	0	1	62	172	65	21.9713	0	0	0	1	0	60.9	36.9	0.29	63	0.024	1.6
83	2.08	21	0	0	1	74	170	70	24.2215	1	1	1	0	0	113	4.99	1.17	32	0.065	13.3659
84	1.8	18	0	0	1	71	162	62	23.6244	1	1	0	0	0	73.8	3.15	0.22	7	0.081	5.85507
85	1.91	24	0	0	1	54	160	58	22.6562	1	0	0	0	0	71.3	2.72	0.14	13	0.051	1.50495
86	2.11	29	0	0	1	56	168	91	32.2421	1	0	0	0	1	74.9	31.3	0.33	33	0.415	2.16837
87	3.02	29	0	0	1	80	165	40	14.6924	1	0	0	0	0	60.2	35	1.2	33	0.253	6.0119
88	1.53	3	0	0	1	66	160	57.4	22.4219	1	1	0	0	1	113	5.79	1.28	23	0.2	3.73228
89	1.36	8	0	0	0	58	168	58	20.5499	1	0	1	0	1	1102.2	194	0.61	31	1.86	10.1772
90	2.55	28	0	0	1	81	163	46	17.3134	1	0	1	0	1	92.7	2.99	3.34	6	0.047	2.95789
91	1.05	28	0	0	1	54	175	76	24.8163	0	1	0	0	0	56.3	9	10.19	2	0.022	3.35043
92	2.19	25	0	1	1	68	168	60	21.2585	1	0	0	0	0	89.1	29	0.76	35	0.2	2.61086
93	1.39	1	0	0	0	79	150	52.5	23.3333	1	1	1	0	0	68.4	29	1	69	0.041	2.29714
94	4.52	19	0	1	1	59	160	65	25.3906	0	1	0	0	0	66	4.56	0.23	23	0.04	1.0717
95	4.52	27	0	0	1	69	158	58	23.2335	0	1	0	0	1	85.9	3.51	0.31	20	0.045	3.2
96	1.28	28	0	0	1	72	168	65	23.03	1	1	1	0	0	85	2.61	0.58	15	0.035	2.46575
97	0.94	29	0	0	1	56	178	82.3	25.9753	0	1	0	0	0	97	3.35	0.21	11	0.028	1.89558
98	1.39	28	0	0	1	66	166	67	24.3141	1	1	0	1	1	109.8	68.5	0.38	8	0.22	5.06299
99	1.5	8	0	1	1	75	158	58	23.2335	1	0	1	0	0	100.4	25.2	3.79	14	0.036	2.75
100	0.72	1	0	1	0	80	160	43	16.7969	1	0	1	0	0	55	29	1.94	32	0.2	1.05495
101	2.44	27	0	0	1	71	172	62	20.9573	1	0	0	0	1	218	90	1.9	25	0.267	5.81034
102	0.92	28	0	0	1	66	173	71	23.7228	1	1	0	0	0	93	2.94	0.58	7	0.048	1.58065
103	1	29	0	0	1	54	165	74	27.1809	0	1	0	0	0	74.4	2.45	0.22	23	0.037	0.97551
104	0.8	29	0	0	0	72	160	70	27.3438	0	0	0	0	0	58.9	30	1.57	34	0.28	1.75556
105	0.92	27	0	0	1	60	167	48	17.2111	0	0	0	0	0	78	1.76	0.38	7	0.04	2.74825
106	1.91	29	0	0	1	74	168	55	19.487	1	0	0	0	0	71.7	33	0.34	33	0.257	1.60776
107	2.05	29	0	0	1	70	166	65	23.5883	1	1	1	0	1	948.9	97.2	1.6	96	0.425	13.6667
108	0.5	28	0	0	1	79	164	59	21.9363	1	1	0	0	0	91	133	1.57	102	0.423	10.4953
109	1	29	0	0	0	85	156	61	25.0657	1	0	0	0	1	74.5	7.93	0.42	23	0.039	1.57143
110	0.61	27	0	0	1	55	173	72	24.0569	1	1	0	0	0	103.7	31	0.33	33	0.258	1.45109
111	1.28	1	0	0	1	62	173	77	25.7276	1	1	0	0	0	80	15.5	0.45	5	0.073	5.79808
112	1.97	28	0	0	1	51	170	74	25.6055	0	1	0	0	0	114	132	1.79	99	0.072	6.97024
113	6.49	28	0	0	1	78	165	62	22.7732	1	0	0	0	1	78.9	51.9	4.35	60	0.078	4.40556
114	5.08	14	0	1	1	58	168	76	26.9274	1	0	0	0	0	105	6.14	0.28	6	0.024	1.28358
115	4.3	27	0	0	0	59	160	40	15.625	1	0	1	1	1	51.4	88.1	0.39	53	0.066	4.23039
116	1.66	27	0	0	1	59	160	55	21.4844	0	0	0	0	0	71.9	11.8	0.85	6	0.026	2.18943
117	0.89	19	0	0	1	61	162	55	20.9572	1	1	0	0	0	83.4	3.29	0.7	34	0.259	1.56225
118	1.53	6	0	1	1	80	162	42	16.0037	1	0	1	0	0	56.5	132	2.42	34	0.056	8.49533
119	1.28	20	0	0	1	50	172	60.5	20.4502	0	0	0	0	0	68.8	1.68	0.52	5	0.02	2.25
120	1.64	20	0	0	0	75	165	61	22.4059	1	1	0	0	0	53	3.46	0.16	14	0.022	1.52101
121	5.19	19	1	0	1	76	162	63	24.0055	1	1	0	0	0	118	80.5	0.29	29	0.13	9.48193
122	0.58	20	0	0	1	50	172	60.5	20.4502	0	0	0	0	0	68.8	1.68	0.52	5	0.02	2.25
123	0.8	20	0	0	1	82	159	61	24.1288	0	0	0	0	0	64	6.04	0.91	8	0.026	2.70303
124	2.28	20	0	0	1	71	160	41	16.0156	0	0	0	0	0	63.4	10.8	0.33	9	0.059	1.81529
125	1.75	5	0	0	1	82	159	61	24.1288	0	0	0	0	0	64	6.04	0.91	8	0.026	2.70303
126	2.16	20	0	0	1	67	168	53	18.7783	0	0	0	0	0	82.8	5.94	0.73	19	0.035	3.25444
127	1.19	3	0	0	1	69	165	66.5	24.4261	1	0	0	0	0	125.5	8.05	0.44	16	0.09	2.95023
128	6.22	20	1	0	1	66	173	58	19.3792	1	1	1	0	1	1035.5	88.2	0.92	76	3.68	7.54375
129	5.19	20	0	0	0	66	153	54	23.0681	1	1	1	0	1	81.6	20	1.28	38	0.139	12.3846
130	5.85	12	0	1	1	78	161	51	19.6752	1	0	0	0	0	53.6	11.9	1.11	8	0.058	3.47959
131	6.48	20	0	0	0	66	153	54	23.0681	1	1	1	0	1	81.6	43.5	1.29	33	0.139	12.3846
132	6.48	3	1	0	0	80	148	46	21.0007	1	0	0	0	0	102	172	1.73	82	0.122	9.41892
133	6.42	3	0	0	0	71	157	52.5	21.299	1	1	1	0	1	1191	16.5	1.13	92	0.255	21.9787
						66.5113	164.602	59.9827	22.0796
						12.136	6.64459	10.4803	3.20361
						59	160	54	20.0184
						67	165	60	22.4219
						77	169	66	24.1288
