# Supplementary material for: Predictive value of plasma ephrinB2 levels for amputation risk following endovascular revascularization in peripheral artery disease
Source: PeerJ. 2024 Jun 5;12:e17531. doi: 10.7717/peerj.17531 (PMC11162178; doi:10.7717/peerj.17531)
Supplement: Supplemental Information 3 [file peerj-12-17531-s003.zip › Supplementary 3/Figure 3A-B.xlsx]

## Sheet: A
Months	EphrinB2>2.13	ephrinB2≤2.13
3	0
3	0
4	0
3	1
25	0
5	0
6	0
6	0
5	1
6	0
9	0
10	0
7	0
25	0
29	0
28	0
28	0
28	0
1	0
12	1
15	0
14	0
14	0
4	0
14	0
6	0
12	1
29	0
28	0
25	0
19	0
27	0
27	0
28	0
14	0
27	0
17	1
20	0
20	0
21	1
20	0
12	0
20	0
2	1
3	0
14		0
2		0
1		0
4		0
5		0
5		0
10		1
5		0
1		0
4		0
4		1
2		0
5		0
5		0
4		0
4		0
20		0
4		0
5		0
4		1
5		0
6		0
10		0
9		0
10		0
9		0
8		0
8		0
10		0
10		0
5		0
29		0
1		0
28		0
20		0
29		0
27		0
28		0
1		0
28		0
27		0
28		0
1		0
28		0
28		0
29		0
1		0
28		0
3		0
15		0
15		1
15		0
17		0
15		0
14		0
21		0
18		0
24		0
29		0
3		0
8		0
28		0
1		0
28		0
29		0
28		0
8		0
1		0
28		0
29		0
29		0
27		0
29		0
29		0
28		0
29		0
27		0
1		0
28		0
27		0
19		0
6		0
20		0
20		0
20		0
20		0
5		0
3		0

## Sheet: B
Months	EphrinB2 ＞ 2.13	ephrinB2 ≤ 2.13
3	0
3	0
4	0
5	0
25	0
5	0
6	0
6	0
6	0
6	0
9	0
10	0
7	0
25	0
29	0
28	0
28	0
28	0
1	0
14	0
15	0
14	0
14	0
4	1
14	0
6	1
14	0
29	0
28	0
25	1
19	1
27	0
27	0
28	0
14	1
27	0
19	0
20	0
20	0
20	0
20	0
12	1
20	0
3	0
3	0
14		0
2		0
1		0
4		0
5		0
5		0
10		0
5		0
1		1
4		0
4		0
2		1
5		0
5		0
4		0
4		0
20		0
4		0
5		0
4		0
5		0
6		0
10		0
9		0
10		0
9		0
8		0
8		0
10		0
10		0
5		0
29		0
1		1
28		0
20		1
29		0
27		0
28		0
1		1
28		0
27		0
28		0
1		0
28		0
28		0
29		0
1		0
28		0
3		0
15		0
15		0
15		0
17		0
15		0
14		0
21		0
18		0
24		0
29		0
3		0
8		0
28		0
1		0
28		0
29		0
28		0
8		1
1		1
28		0
29		0
29		0
27		0
29		0
29		0
28		0
29		0
27		0
1		0
28		0
27		0
19		0
6		1
20		0
20		0
20		0
20		0
5		0
3		0
